# Supplementary material for: Impact of Fibrous Microplastic Pollution on Commercial Seafood and Consumer Health: A Review
Source: Animals (Basel). 2023 May 24;13(11):1736. doi: 10.3390/ani13111736 (PMC10252135; doi:10.3390/ani13111736)
Supplement: Supplementary file 1 [file animals-13-01736-s001.zip]

Archive with 1 entries (1 files):
- animals-2371542-supplementary.pdf
